# Supplementary material for: Dioscin Alleviates Cisplatin-Induced Mucositis in Rats by Modulating Gut Microbiota, Enhancing Intestinal Barrier Function and Attenuating TLR4/NF-κB Signaling Cascade
Source: Int J Mol Sci. 2022 Apr 17;23(8):4431. doi: 10.3390/ijms23084431 (PMC9025408; doi:10.3390/ijms23084431)
Supplement: Supplementary file 1 [file ijms-23-04431-s001.zip]

Archive with 1 entries (1 files):
- ijms-1642340-supplementary.pdf
